# Supplementary material for: ATP-sensitive inward rectifier potassium channels reveal functional linkage between salivary gland function and blood feeding in the mosquito, Aedes aegypti
Source: Commun Biol. 2022 Mar 28;5:278. doi: 10.1038/s42003-022-03222-1 (PMC8960802; doi:10.1038/s42003-022-03222-1)
Supplement: Supplementary file 6 — Supplemental Data 1-6 [file 42003_2022_3222_MOESM6_ESM.xlsx]

## Sheet: Supplemental Data 1
	Figure 1 A			Figure 1 B
	Mean Saliva Secreted			% Blood feeding
	Intact	Transected		Intact	Transected
	3.3	0		70	11
	3.1	0		81	14
	2	0.2		68	5
	5.8	0.02		71	6
	4.6	0		68	7
	3.1	0.2		63	8
	2.8	0		77	8
	1.98245	1.1		70	2
	3.1	0.5		83	8
	2.8	1.3		71	11
	3.3	1.5
	Figure 1 C
	Mean Saliva Secreted
Intact		Transected
Unfed	Fed	Unfed	Fed
0.08	1.5	2.78455	3.2
0.16	2.1	2.1	3.5
0	0.9	3.8	3.8
0	1.8	3.3	3.6
0	1.6	1.9	3.7
0	1.7	1.8	2.3
0.2	1.3	3.5	3.3
0	1.1	2.7	2.5
0.05	1.7	4.2	3.2
0.1	0.8	3.2	1.9
0.05	2.1	2.8	3.2
0.03	1.4	2.6	2.8
0.05	0.7	3.7	2.4
0.07	0.9	1.9	3.1
0.5	1.5	0.8	4.2
0	1.6	4.3	4.1
0	1.7	2.9	3.8
0	1.8	2.7	3.2
0	1.1	2.4	3.5
0	1.5	2.2	3

## Sheet: Supplementary Data 2
Figure 2C
Control	Pinacidil	VU063	Tolbutamide	Diazoxide	VU041	Glibenclimide	VU625
1.8038	0.230449	0.00265039	0.796926	0.141145	0.858142	0.492977	1.6
1.1342	0	0	0.40908	0.386473	1.23483	1.46061	1.33602
0.81424	0.255808	0.00726541	0.714343	0.219055	0.463202	1.29437	1.7
2.56521	0.00785521	0.175925	1.11389	0.541716	0.603753	1.8081	1.69916
2.38482	0.00527268	0.255414	2.1884	0.143413	1.77459	2.57621	1.28911
0.444368	0	0.00764367	0.927278	0.869804	0.616058	2.16655	1.1034
0.590589	0.146412	0.302297	1.70705	0.334192	1.5	0.141765	1.2313
1.46854	0.0119179	0.0152986	0.409352	0.602378	0.95	1.51581	0.45777
2.99182	0.005	0.004	0.8	0.661769	0.69	0.803656	0.7
0.706275	0.22	0.2	1.1	0.444681	0.55	1.94836	0.709139
1.19242	0.1	0.001	0.4	0.165505	1.1	0.5	1.90419
0.453618	0.041	0.22	1.3	0.110486	1.6	0.829424	1.36995
1.55329	0	0.05	1	0.429826	1	0.799819	0.9
1.24943	0	0.001	0.94	0.0516658	0.9	0.900225	0.88
1.5	0.05	0.06		0.04	0.88	0.519113	0.95
Figure 2D
Concentration (M)	Pinacidil									VU0071063
1e-07										113.349	146.361	148.78	106.392	143.015	107
3e-07										126.395	88	97.1684	134.489	81.0952	79.3983
1e-06										71.2096	62.3731	77.8115	79.2333	90	64.122
3e-06	101	95	120	88	95					22.3966	58.6816	70.4542	28.9494	41.6558
1e-05	119.632	129.109	55.6711	108	88					48.4676	5.43712	52.0839	51.2519	40.2783	44.7495	34.1126	24.7453
3e-05	134.774	77.5585	95.8903	49.2149	57.3386	33.4396				2.60409	15.4816	44.995	11.5752	2.79426	15.065	9.38349
0.0001	70.2991	34.2938	33.9381	26.4214	44.2558					19.9144	0	6.03582	13.4992	4.62934	13.9527
0.0003	6.91212	30.9394	40.8623	6.93268	37.3485	55.5777	14.4701			0.220176	0.603559	14.6146	0.634983	1.2709
0.0007	19.1441	0	21.2508	0.652556	0.438017	0	12.1629	0.990053

## Sheet: Supplementary Data 3
Figure 3A
Control	Pinacidil	VU0071063	Tolbutamide	Diazoxide	VU041	Glibenclimide	VU625
73	2	5	88	48	68	77	77
100	3	15	62	42	81	85	69
86	5	3	72	56	86	88	92
93	0	7	52	35	72	66	72
88	3	10	75	46	88	91	86
Figure 3B
Concentration	Pinacidil					VU0071063
1e-06	90	98	88	79	92	92	98	77	85
3e-06	100	88	93	95	91	88	85	92	93	96
1e-05	83	80	72	88	72	70	68	91	78	86
3e-05	77	55	81	61	79	50	69	41	62	70
9e-05	38	39	52	41	36	18	39	10	22	41
0.0005	19	22	31	27	17	20	25	10	5	15
0.001	2	7	0	6	2	5	15	3	7	10
Figure 3D
		% Blood fed	Salivation
	Control	88	1.204
	VU041	76.75	0.9251
	VU625	79.2	0.9225
	Pinacidil	2.6	0.08221
	VU063	8	0.09581
	Tolbutamide	69.8	1.033
	Glibenclamide	81.4	1.176
	Diazoxide	45.4	0.3644
Figure 3E
Control	Pinacidil	VU0071063
88	5	35
151	12	19
135	0	0
99	3	3
114	0	0
Figure 3F
Control	Pinacidil	VU0071063	Diazoxide
2	35	55	5
1	29	39	3
1	45	61	52
1	72	47	9
3	66	63	7
1	28	71	3
1	36	44	66
1	47	53	4
1	52	36	45
2	79	36	72

## Sheet: Supplemental Data 4
Figure 4 D
	Control						Pinacidil
midgut	3.1	5.5	6.7	4.5	7	6.6	0.1	0	0.2	0.1	0.05	0.9
crop	0.1	0.6	0.2	1.4	0.8	0.7	4.1	3.3	6.5	2.9	3.8	5.1

## Sheet: Supplemental Data 5
Figure 5A
	Con Body	Con Legs	Pin Body	Pin Legs	VU063 Body	VU063 Legs
	2.913	1.202	0	0	0	0
	1.767	2258	0	0	0	0
	1.89	1.518	0	0	0	0
	421862	3588	0	0	0	0
	35228	42965	0	0	0	0
	28885.7	124	0	0	0	0
	1070.04	3802.76	0	0	0	0
	277003	1789	0	0	0	0
	39552	38551	0	0	0	0
	35985	2987	0	0	0	0
Figure 5B
	Control					Pinacidil
	1577	7353	9854	3654	3628	0	0.013	0.003	0	0
Figure 5D
	Control					Pinacidil					VU063
	59	61	31	47	66	0.017	0	0.5	0.255	0.05	0.017	0.95	0.26	0	0.001

## Sheet: Supplemental Data 6
	Figure 6 A
			Control										200 uM VU041										100 uM VU625										VU590										VU608
	Day1		1.5	2.5	0.5	1	0.5	1.5	0.5	2	1.5	1.5	0	1	1	0	0	0	1	0	0.5	1.5	0	0	0	0	0	0.5	1	0	0.5	1.5	0	0	0	0	0	0	1	0	0	1.5	1	2	2	1	2	2	1
	Day 2		3.5	5	2	3	1.5	2.5	2	3.5	3	3.5	1.5	2	1	0	0	0	1	0.5	2	3	1.5	1	0	0	0	0	1	0.5	2	0	1	3	2	1	0	0.5	2	0.5	2	3	2	4	4	3	2	4	3
	Day 3		5.5	7	3	4	3	4	4	4.5	3.5	4.5	2	2	1	0	0	0	2	1.5	3	3.5	1.5	1	1	0	0	0	2	1.5	2	1	2	3	2	1	0	1	4	1.5	3	3.5	4	6	4	3	1	5	3
	Day 4		7	9	5	5	4.5	6	4.5	5.5	5	6	2.5	2	1.5	0.5	0	0	2	2.5	3	4	2.5	2	1.5	0.5	0	0	2	2	2	1.5	2.5	3.5	3	1.5	0	0	4	2.5	3	4	6	7	6	5	3	5	3
	Figure 6B
			Control										1 mM Pinacidil										VU0071063										Tolbutamide										Glibenclamide
	Day1		1.5	2.5	0.5	1	0.5	1.5	0.5	2	1.5	1.5	1	1.5	1.5	0.5	1	0.5	0.5	1.5	1	1	2	2	1	0	0.5	1.5	2	2	1.5	1.5	1	2	1	2	0.5	1.5	3	2	1.5	1.5	2	1	1	0	1	1.5	2
	Day 2		3.5	5	2	3	1.5	2.5	2	3.5	3	3.5	2	3	3.5	2	2	1	1.5	1.5	3	2	4	4	3	3	0.5	2	2	4	2	3.5	3	4	3	3	0.5	2	3	4	2	3.5	3	5	3	4	2	2	3
	Day 3		5.5	7	3	4	3	4	4	4.5	3.5	4.5	4	3.5	3	4	4	3.5	4.5	4.5	3	4	5.5	5	3	4	2	5	2	4.5	4.5	5	4	7	3	4	2	5	4	4.5	3	5	5.5	5	3	4	5	5	4
	Day 4		7	9	5	5	4.5	6	4.5	5.5	5	6	6	7	5	6	5	7	6	5	3	5	7	11	5	5	5	7	6	5.5	5	6	4	5	5	5	5	3	5	5.5	4	6	5.5	5	5	5	5	6	3
[truncated: 13 more columns]
